# Supplementary material for: Predicting microbial interactions with approaches based on flux balance analysis: an evaluation
Source: BMC Bioinformatics. 2024 Jan 23;25:36. doi: 10.1186/s12859-024-05651-7 (PMC10804772; doi:10.1186/s12859-024-05651-7)
Supplement: Supplementary file 1 — Additional file 1: Table S1. Overview of statistical values for growth rates predicted in monocultures. H: time step of 1 per hour, H/10: time step of 0.1 per hour. Table S2. Mean absolute difference per species across the four methods and for the different media. Table S3. Global Spearman correlation refers to the correlation across all methods and settings. Significant p values are highlighted in grey. GR: Interaction strength computed as the ratio of growth rates, H: time step of 1 per hour, H/10: time step of 0.1 per hour, MX: interaction strength computed as the ratio of maximal abundances, Pars: Parsimonious FBA. Table S4. Correlation between predicted and measured interaction strengths for each species, with those that have refined metabolic reconstructions highlighted in grey. Interaction strength is quantified by comparing the growth rate or maximal biomass in co- and monoculture. Table S5. Wilcoxon test value for monocultures and cocultures with refined versus AGORA Models. Table S6. Products returned from FBA using the AGORA and a refined model of Faecalibacterium prausnitzii using in vitro media and alterations of those. Table S7. Experimental growth rates for monoculture species and bacterial load in media. Growth rates for the ABB, YCAG, YCFA, YCGD and YCGMS media, were obtained manually. Growth rates are expressed in h−1. Table S8. Description of the GEM used for each species with its structure description and MEMOTE score with species names from the literature used for experimental data and modelling and their updated names (nomenclature update 12/22). Table S9. Mouse strains and their matched AGORA metabolic models. The selection was based on the highest ANI score between each mouse strain genome and the AGORA models’ corresponding genomes. Table S10. ANI score for alignment of mice species against AGORA model species (only top 5 ANI scores shown). ANI scores below 80% were not considered in this analysis. Table S11. ANI scores of mice species again [file 12859_2024_5651_MOESM1_ESM.xlsx]

## Sheet: Supplementary Table 1
Supplementary Table 1: Overview of statistical values for growth rates predicted in monocultures. H: time step of 1 per hour, H/10: time step of 0.1 per hour.
MONOCULTURES
Models		AGORA				REFINED
Media	Methods	Global Spearman	p-value	Spearman corr	p-value	Global Spearman	p-value	Spearman corr	p-value
IN VITRO MEDIA	COMETS H/10	0.0926118	0.32276	0.239409	0.21016	0.175985	0.3436	0.690476	0.0693948
	COMETS H			0.169725	0.378748			0.261905	0.536409
	MICOM			0.13179	0.495573			-0.047619	0.934871
	MMT			0.13179	0.495573			0.0357143	0.963492
WESTERN DIET	COMETS H/10	0.0510569	0.6139	0.0473898	0.822023	0.758584	0.0006581	0.4	0.75
	COMETS H			0.0931845	0.65774			0.8	0.333333
	MICOM			0.0931845	0.65774			1	0.0833333
	MMT			0.0931845	0.65774			1	0.0833333

## Sheet: Supplementary Table 2
Supplementary Table 2: Mean absolute difference per species across the four methods and for the different media.
Monocultures
Models		IN VITRO MEDIA		WESTERN DIET
Media	SPECIES	N°	mean abs diff	N°	mean abs diff
AGORA	Akkermansia_muciniphila	4	1.37784	4	1.26
	Bacteroides_caccae	4	3.37892	4	2.67891
	Bacteroides_ovatus	4	0.948399	4	2.53656
	Bacteroides_sp	4	3.75807	4	1.44528
	Bacteroides_thetaiotaomicron	4	3.84405	4	3.28218
	Bacteroides_uniformis	4	3.51481	4	2.53885
	Bacteroides_vulgatus	4	1.43253	4	3.26015
	Bifidobacterium_adolescentis	4	1.02948	4	2.9957
	Bifidobacterium_animalis_lactis	4	1.38986	4	2.95462
	Bifidobacterium_longum	4	2.03727	4	2.35972
	Bifidobacterium_longum_infantis	4	1.55953	4	3.70654
	Blautia_hydrogenotrophica	4	1.75874	4	2.98073
	Clostridium_clostridioforme	4	0.869729	4	3.06792
	Clostridium_hiranonis	4	0.705748	4	1.24756
	Clostridium_innocuum	4	3.55819	4	3.91921
	Collinsella_aerofaciens	4	1.16505	4	2.34394
	Desulfovibrio_piger	4	0.454549	4	0.734944
	Eggerthella_lenta	4	0.679454	4	0.990525
	Enterococcus_faecalis	4	0.755574	4	3.57004
	Faecalibacterium_prausnitzii	4	1.63249	4	3.1345
	Flavonifractor_plautii	4	1.88452	4	1.92401
	Lactobacillus_reuteri	4	0.675726	4	2.54197
	Prevotella_copri	4	0.575548	4	2.44517
	Roseburia_intestinalis	4	2.04295	4	2.31163
	Roseburia_inulinivorans	4	1.52785	4	2.6355
REFINED	Akkermansia_muciniphila	4	1.82067	4	0.36288
	Bacteroides_thetaiotaomicron	8	1.50125	4	1.73123
	Enterococcus_faecalis	4	9.76293	4	3.2028
	Faecalibacterium_prausnitzii	16	1.3577	4	2.75236

## Sheet: Supplementary Table 3
Supplementary Table 3: Global Spearman correlation refers to the correlation across all methods and settings. Significant p-values are highlighted in grey. GR: Interaction strength computed as the ratio of growth rates, H: time step of 1 per hour, H/10: time step of 0.1 per hour, MX: interaction strength computed as the ratio of maximal abundances, Pars: Parsimonious FBA.
COCULTURES
Models		AGORA				REFINED
Media	Methods	Global Spearman	p-value	Spearman corr	p-value	Global Spearman	p-value	Spearman corr	p-value
IN VITRO MEDIA	COMETS H GR	-0.0409149	0.0504	-0.0764066	0.313503	-0.0473778	0.14494	0.0850971	0.470984
	COMETS H MX			-0.0439148	0.562775			0.141902	0.227808
	COMETS H ParsGR			-0.0764066	0.313503			0.0850971	0.470984
	COMETS H ParsMX			-0.0439148	0.562775			0.141902	0.227808
	COMETS H/10 GR			-0.292883	7.98996e-05			-0.0878134	0.45689
	COMETS H/10 MX			0.0721936	0.341008			0.291307	0.0117981
	COMETS H/10 ParsGR			-0.292883	7.98996e-05			-0.0884547	0.453597
	COMETS H/10 ParsMX			0.0721936	0.341008			0.272691	0.0187444
	MICOM lMoma			0.0238612	0.75326			-0.428916	0.000137344
	MICOM Moma			-0.0990998	0.190683			-0.503384	4.84458e-06
	MICOM Original			0.0226571	0.765339			-0.428493	0.000139682
	MICOM Tradeoff			-0.216171	0.00395732			-0.323214	0.00497154
	MMT			0.00161195	0.98306			-0.401443	0.00147772
WESTERN DIET	COMETS H GR	-0.0227733	0.2762	-0.0875548	0.24789	-0.117856	0.00041	-0.219105	0.074844
	COMETS H MX			-0.0727238	0.337465			-0.223231	0.0559004
	COMETS H ParsGR			-0.0873191	0.24917			-0.219105	0.074844
	COMETS H ParsMX			-0.0727238	0.337465			-0.223231	0.0559004
	COMETS H/10 GR			-0.271215	0.000271666			-0.389913	0.0011077
	COMETS H/10 MX			0.000322478	0.996611			-0.29211	0.0115571
	COMETS H/10 ParsGR			-0.271215	0.000271666			-0.391084	0.00106677
	COMETS H/10 ParsMX			0.000322478	0.996611			-0.302358	0.00883701
	MICOM lMoma			-0.0237416	0.754458			-0.0715034	0.565289
	MICOM Moma			-0.0206494	0.785405			0.0980355	0.429961
	MICOM Original			-0.0189883	0.802482			-0.0684267	0.582181
	MICOM Tradeoff			-0.166361	0.027335			-0.131411	0.289141
	MMT			0.0064584	0.932205			0.0144704	0.91262

## Sheet: Supplementary Table 4
Supplementary Table 4: Correlation between predicted and measured interaction strengths for each species, with those that have refined metabolic reconstructions highlighted in grey. Interaction strength is quantified by comparing the growth rate or maximal biomass in co- and monoculture
COCOCULTURES
Models		IN VITRO MEDIA			WESTERN DIET
Media	SPECIES	N°	Spearman corr	p-value	Spearman corr	p-value
AGORA	Akkermansia_muciniphila	91	0.0466817	0.660373	0.0448095	0.673202
	Bacteroides_ovatus	130	0.364324	2.03328e-05	0.280394	0.00123282
	Bacteroides_sp	91	0.116355	0.272051	0.100629	0.34258
	Bacteroides_thetaiotaomicron	156	-0.0705874	0.402177	0.149377	0.0749754
	Bacteroides_uniformis	130	0.309301	0.000342634	0.269613	0.00192199
	Bacteroides_vulgatus	130	0.160684	0.0678089	0.0405604	0.646822
	Bifidobacterium_animalis_lactis	91	0.0607718	0.567158	-0.016123	0.879433
	Blautia_hydrogenotrophica	143	0.0530283	0.529347	-0.0628027	0.456178
	Clostridium_clostridioforme	91	0.0712611	0.502065	0.0255743	0.809842
	Clostridium_hiranonis	130	0.168652	0.0550952	0.0808123	0.360717
	Clostridium_innocuum	91	-0.0115269	0.913644	-0.0805118	0.448062
	Collinsella_aerofaciens	130	0.163951	0.0623344	0.273375	0.00164942
	Desulfovibrio_piger	130	0.0875028	0.322198	0.0805702	0.362162
	Eggerthella_lenta	130	-0.0304973	0.730512	-0.190348	0.0300669
	Enterococcus_faecalis	91	-0.0622447	0.557783	0.00597568	0.955169
	Eubacterium_rectale	130	-0.0512594	0.562465	0.0729366	0.409557
	Faecalibacterium_prausnitzii	156	-0.0162692	0.840244	0.0782792	0.331382
	Flavonifractor_plautii	91	0.308402	0.00293796	0.0698093	0.510836
	Lactobacillus_reuteri	91	0.110379	0.297605	-0.0924768	0.383291
	Roseburia_intestinalis	26	0.272635	0.177822	0.272541	0.177977
REFINED	Bacteroides_ovatus	26	0.164865	0.420914	0.118436	0.564454
	Bacteroides_sp	25	0.20125	0.334719	0.0668362	0.750919
	Bacteroides_uniformis	25	0.0824326	0.688909	0.144432	0.481467
	Bacteroides_vulgatus	26	0.0412163	0.84155	0.00517441	0.979986
	Bifidobacterium_animalis_lactis	25	-0.256653	0.215553	0.300763	0.144043
	Blautia_hydrogenotrophica	26	0.0565846	0.783657	0.0669419	0.745245
	BT_iAH991_modified	143	0.207437	0.0129219	0.14505	0.0839021
	Clostridium_clostridioforme	25	0	1	0.0334765	0.873781
	Clostridium_hiranonis	26	-0.035959	0.861556	0.0566529	0.783403
	Clostridium_innocuum	25	0.0445661	0.832476	0.0445575	0.832508
	Collinsella_aerofaciens	26	-0.0565846	0.783657	0.00515471	0.980062
	Desulfovibrio_piger	26	0.0462329	0.822549	0.0978213	0.634499
	Eggerthella_lenta	26	-0.0206653	0.920185	0.0667695	0.74588
	enterococcus_faecalisV583_modified	91	0.0337479	0.750808	0.0613662	0.563366
	Eubacterium_rectale	26	0.118313	0.564859	0.0462647	0.822429
	Flavonifractor_plautii	26.169	0.0668491	0.750873	0.657223	0.000357756
	iFpraus_modified	169	-0.0143524	0.858858	0.135703	0.0911959
	Lactobacillus_reuteri	26	0	1	0.612665	0.001131
	Yakk_modified	91/84	-0.021687	0.844759	0.0985448	0.617855
COCOCULTURES
Models		WESTERN DIET
Media	SPECIES	N°	Spearman corr	p-value
AGORA	Akkermansia_muciniphila	91	0.0448095	0.673202
	Bacteroides_ovatus	130	0.280394	0.00123282
	Bacteroides_sp	91	0.100629	0.34258
	Bacteroides_thetaiotaomicron	143	0.149377	0.0749754
	Bacteroides_uniformis	130	0.269613	0.00192199
	Bacteroides_vulgatus	130	0.0405604	0.646822
	Bifidobacterium_animalis_lactis	91	-0.016123	0.879433
	Blautia_hydrogenotrophica	143	-0.0628027	0.456178
	Clostridium_clostridioforme	91	0.0255743	0.809842
	Clostridium_hiranonis	130	0.0808123	0.360717
	Clostridium_innocuum	91	-0.0805118	0.448062
	Collinsella_aerofaciens	130	0.273375	0.00164942
	Desulfovibrio_piger	130	0.0805702	0.362162
	Eggerthella_lenta	130	-0.190348	0.0300669
	Enterococcus_faecalis	91	0.00597568	0.955169
	Eubacterium_rectale	130	0.0729366	0.409557
	Faecalibacterium_prausnitzii	156	0.0782792	0.331382
	Flavonifractor_plautii	91	0.0698093	0.510836
	Lactobacillus_reuteri	91	-0.0924768	0.383291
	Roseburia_intestinalis	26	0.272541	0.177977
REFINED	Bacteroides_ovatus	26	0.118436	0.564454
	Bacteroides_sp	25	0.0668362	0.750919
	Bacteroides_uniformis	26	0.144432	0.481467
	Bacteroides_vulgatus	26	0.00517441	0.979986
	Bifidobacterium_animalis_lactis	25	0.300763	0.144043
	Blautia_hydrogenotrophica	26	0.0669419	0.745245
	BT_iAH991_modified	143	0.14505	0.0839021
	Clostridium_clostridioforme	25	0.0334765	0.873781
	Clostridium_hiranonis	26	0.0566529	0.783403
	Clostridium_innocuum	25	0.0445575	0.832508
	Collinsella_aerofaciens	26	0.00515471	0.980062
	Desulfovibrio_piger	26	0.0978213	0.634499
	Eggerthella_lenta	26	0.0667695	0.74588
	enterococcus_faecalisV583_modified	91	0.0613662	0.563366
	Eubacterium_rectale	26	0.0462647	0.822429
	Flavonifractor_plautii	26	0.657223	0.000357756
	iFpraus_modified	156	0.135703	0.0911959
	Lactobacillus_reuteri	26	0.612665	0.001131
	Yakk_modified	91/28	0.0985448	0.617855

## Sheet: Supplementary Table 5
Supplementary Table 5: Wilcoxon test value for monocultures and cocultures with refined versus AGORA Models
Wilcoxon test		MONOCULTURES		COCULTURES
	Media	AGORA	REFINED	AGORA	REFINED
mean(abs(diff))	IN VITRO MEDIA	1.946	2.455	2.313	1.426
P-value		0.0678		4.68e-13
mean(abs(diff))	WESTERN DIET	2.644	2.012	1.192	1.427
P-value		0.0831		0.000717

## Sheet: Supplementary Table 6
Supplementary Table 6: Products returned from FBA using different model type in various models and alterations
Models: AGORA
Medium: ABB
normal			-aa-CO2			-aa/10			-aa/10-na-phe			-sugar			- corrected sugar			- corrected sugar -aa/10
EX_na1(e)	3.33067e-16		EX_na1(e)	1.11022e-16		EX_glyc(e)	0.0118785		EX_glyc(e)	0.0118785		EX_glyc(e)	0.0178866		EX_glyc(e)	0.0216133		EX_glyc(e)	0.00893157
EX_glyc(e)	0.0277293		EX_glyc(e)	0.0119718		EX_glu_L(e)	0.0732332		EX_glu_L(e)	0.0732332		EX_biomass(e)	0.694322		EX_ppa(e)	0.748253		EX_glu_L(e)	0.133155
EX_ppa(e)	0.693929		EX_ppa(e)	0.138172		EX_hxan(e)	0.437625		EX_hxan(e)	0.437625		dreplication	0.694322		DM_hcys_L[c]	0.808071		EX_biomass(e)	0.346705
DM_hcys_L[c]	0.778811		EX_biomass(e)	0.464719		EX_biomass(e)	0.461097		EX_biomass(e)	0.461097		pbiosynthesis	0.694322		EX_biomass(e)	0.838985		dreplication	0.346705
sink_mqn7(c)	1		dreplication	0.464719		dreplication	0.461097		dreplication	0.461097		rtranscription	0.694322		dreplication	0.838985		pbiosynthesis	0.346705
EX_biomass(e)	1.07639		pbiosynthesis	0.464719		pbiosynthesis	0.461097		pbiosynthesis	0.461097		biomass223	0.694322		pbiosynthesis	0.838985		rtranscription	0.346705
dreplication	1.07639		rtranscription	0.464719		rtranscription	0.461097		rtranscription	0.461097		EX_ppa(e)	0.781355		rtranscription	0.838985		biomass223	0.346705
pbiosynthesis	1.07639		biomass223	0.464719		biomass223	0.461097		biomass223	0.461097		DM_hcys_L[c]	0.8259		biomass223	0.838985		EX_hxan(e)	0.471899
rtranscription	1.07639		EX_cys_L(e)	0.966153		EX_ppa(e)	0.854077		EX_ppa(e)	0.854077		sink_mqn7(c)	1		sink_mqn7(c)	1		EX_ppa(e)	0.87545
biomass223	1.07639		EX_rbflvrd(e)	0.992621		EX_cys_L(e)	0.966417		EX_cys_L(e)	0.966417		EX_hxan(e)	1.35324		EX_hxan(e)	1.64557		EX_cys_L(e)	0.974748
EX_hxan(e)	2.14376		sink_mqn7(c)	1		EX_rbflvrd(e)	0.992678		EX_rbflvrd(e)	0.992678		EX_3mop(e)	4.77083		EX_3mop(e)	4.71969		EX_rbflvrd(e)	0.994495
EX_3mop(e)	4.63574		EX_phe_L(e)	1.47808		sink_mqn7(c)	1		sink_mqn7(c)	1		EX_nh4(e)	19.5921		EX_nh4(e)	18.9878		sink_mqn7(c)	1
EX_nh4(e)	17.9777		EX_orn(e)	1.70154		EX_phe_L(e)	1.47912		EX_phe_L(e)	1.47912		EX_h2o(e)	20.4268		EX_ac(e)	27.0882		EX_phe_L(e)	1.51198
EX_ac(e)	32.8023		EX_hxan(e)	2.61854		EX_nh4(e)	1.65772		EX_nh4(e)	1.65772		EX_ac(e)	23.5877		EX_h2o(e)	34.3932		EX_nh4(e)	1.83877
EX_h2o(e)	49.355		EX_but(e)	10.8536		EX_ac(e)	2.93945		EX_ac(e)	2.93945		EX_for(e)	55.2234		EX_for(e)	63.3996		EX_ac(e)	2.85548
EX_for(e)	76.8301		EX_for(e)	25.4441		EX_but(e)	9.38864		EX_but(e)	9.38864								EX_but(e)	6.35102
			EX_h2o(e)	49.0913		EX_for(e)	24.8363		EX_for(e)	24.8363								EX_for(e)	18.473
						EX_h2o(e)	34.199		EX_h2o(e)	34.199								EX_h2o(e)	26.8436
Medium: mMCB
EX_succ(e)	0.0681978		EX_succ(e)	0.0518446		EX_glyc(e)	0.00803902		EX_glyc(e)	0.00803902		EX_na1(e)	2.77556e-17		EX_succ(e)	0.0681978		EX_glyc(e)	0.00803902
EX_glyc(e)	0.0879343		EX_glyc(e)	0.0818688		EX_glu_L(e)	0.0350188		EX_glu_L(e)	0.0350188		EX_glyc(e)	0.00809535		EX_glyc(e)	0.0879343		EX_glu_L(e)	0.0350188
EX_rbflvrd(e)	0.945797		EX_phe_L(e)	0.110976		EX_3mop(e)	0.0802389		EX_3mop(e)	0.203757		EX_glu_L(e)	0.0338735		sink_mqn7(c)	1		EX_3mop(e)	0.203757
sink_mqn7(c)	1		EX_rbflvrd(e)	0.949536		EX_biomass(e)	0.312058		EX_biomass(e)	0.312058		EX_biomass(e)	0.314245		EX_3mop(e)	1.93403		EX_biomass(e)	0.312058
EX_3mop(e)	1.93403		sink_mqn7(c)	1		dreplication	0.312058		dreplication	0.312058		dreplication	0.314245		EX_biomass(e)	3.41342		dreplication	0.312058
EX_biomass(e)	3.41342		EX_3mop(e)	2.01728		pbiosynthesis	0.312058		pbiosynthesis	0.312058		pbiosynthesis	0.314245		dreplication	3.41342		pbiosynthesis	0.312058
dreplication	3.41342		EX_biomass(e)	3.17798		rtranscription	0.312058		rtranscription	0.312058		rtranscription	0.314245		pbiosynthesis	3.41342		rtranscription	0.312058
pbiosynthesis	3.41342		dreplication	3.17798		biomass223	0.312058		biomass223	0.312058		biomass223	0.314245		rtranscription	3.41342		biomass223	0.312058
rtranscription	3.41342		pbiosynthesis	3.17798		EX_ppa(e)	0.336265		EX_ppa(e)	0.33155		EX_ppa(e)	0.344242		biomass223	3.41342		EX_ppa(e)	0.33155
biomass223	3.41342		rtranscription	3.17798		EX_rbflvrd(e)	0.995045		sink_mqn7(c)	1		EX_phe_L(e)	0.933526		EX_nh4(e)	7.14139		sink_mqn7(c)	1
EX_nh4(e)	7.26285		biomass223	3.17798		sink_mqn7(c)	1		EX_co2(e)	1.05764		EX_rbflvrd(e)	0.99501		EX_co2(e)	10.6715		EX_co2(e)	1.05764
EX_co2(e)	11.9301		EX_ac(e)	4.53265		EX_nh4(e)	1.23634		EX_nh4(e)	1.3372		sink_mqn7(c)	1		EX_but(e)	182.397		EX_nh4(e)	1.3372
EX_but(e)	47.3881		EX_but(e)	41.5115		EX_co2(e)	2.19886		EX_h2o(e)	27.2884		EX_co2(e)	3.33465		EX_h(e)	248.241		EX_but(e)	18.3276
EX_for(e)	93.3807		EX_for(e)	90.7362		EX_h2o(e)	27.4119		EX_but(e)	49.8276		EX_ac(e)	8.53813		EX_h2o(e)	305.879		EX_h2o(e)	27.2884
EX_h2o(e)	306.07		EX_h2o(e)	288.596		EX_but(e)	49.826		EX_for(e)	99.9807		EX_nh4(e)	10.9282		EX_for(e)	364.605		EX_h(e)	27.7844
						EX_for(e)	98.8411		EX_h(e)	122.284		EX_h2o(e)	12.2537					EX_for(e)	36.9807
						EX_h(e)	121.125					EX_for(e)	13.3336
Medium: YCFA
EX_na1(e)	7.21645e-16		EX_ppa(e)	0.0272276		EX_na1(e)	3.33e-16		EX_glyc(e)	0.0232857		EX_glyc(e)	0.0046202		EX_glyc(e)	0.0136811		EX_glyc(e)	0.011338
EX_glyc(e)	0.029294		EX_glyc(e)	0.0272686		EX_glyc(e)	0.0232857		EX_biomass(e)	0.903902		EX_glu_L(e)	0.0771086		EX_ppa(e)	0.236571		EX_ppa(e)	0.253565
EX_ppa(e)	0.123334		EX_phe_L(e)	0.579014		EX_biomass(e)	0.903902		dreplication	0.903902		EX_biomass(e)	0.179346		EX_biomass(e)	0.531071		EX_nh4(e)	0.286486
EX_phe_L(e)	0.556432		EX_cys_L(e)	0.922905		dreplication	0.903902		pbiosynthesis	0.903902		dreplication	0.179346		dreplication	0.531071		EX_hxan(e)	0.328017
EX_cys_L(e)	0.917179		EX_rbflvrd(e)	0.983191		pbiosynthesis	0.903902		rtranscription	0.903902		pbiosynthesis	0.179346		pbiosynthesis	0.531071		EX_biomass(e)	0.440117
EX_rbflvrd(e)	0.981943		sink_mqn7(c)	1		rtranscription	0.903902		biomass223	0.903902		rtranscription	0.179346		rtranscription	0.531071		dreplication	0.440117
sink_mqn7(c)	1		EX_biomass(e)	1.05851		biomass223	0.903902		EX_rbflvrd(e)	0.985647		biomass223	0.179346		biomass223	0.531071		pbiosynthesis	0.440117
EX_biomass(e)	1.13713		dreplication	1.05851		EX_rbflvrd(e)	0.985647		sink_mqn7(c)	1		EX_ppa(e)	0.294758		EX_phe_L(e)	0.730511		rtranscription	0.440117
dreplication	1.13713		pbiosynthesis	1.05851		sink_mqn7(c)	1		EX_ac(e)	2.79193		EX_hxan(e)	0.311145		EX_cys_L(e)	0.96132		biomass223	0.440117
pbiosynthesis	1.13713		rtranscription	1.05851		EX_ac(e)	2.79193		EX_h(e)	5.48077		EX_3mop(e)	0.606478		EX_rbflvrd(e)	0.991567		EX_phe_L(e)	0.756635
rtranscription	1.13713		biomass223	1.05851		EX_h(e)	5.48077		EX_but(e)	24.8606		EX_rbflvrd(e)	0.997152		sink_mqn7(c)	1		EX_cys_L(e)	0.967945
biomass223	1.13713		EX_hxan(e)	1.28168		EX_but(e)	24.8606		EX_for(e)	54.0898		sink_mqn7(c)	1		EX_hxan(e)	1.43971		EX_rbflvrd(e)	0.993011
EX_hxan(e)	1.25813		EX_but(e)	26.2803		EX_for(e)	54.0898		EX_h2o(e)	80.084		EX_h2o(e)	1.19882		EX_ac(e)	6.03697		sink_mqn7(c)	1
EX_nh4(e)	6.46912		EX_for(e)	55.4669		EX_h2o(e)	80.084					EX_ac(e)	7.79832		EX_nh4(e)	7.42832		EX_ac(e)	1.89838
EX_ac(e)	6.80783		EX_h2o(e)	101.332								EX_nh4(e)	9.81756		EX_but(e)	9.98963		EX_but(e)	8.53641
EX_but(e)	26.0787											EX_for(e)	15.0469		EX_for(e)	34.7403		EX_for(e)	20.7122
EX_for(e)	68.1184														EX_h2o(e)	39.58		EX_h2o(e)	38.696
EX_h2o(e)	94.6945
Medium: YCGD
EX_glyc(e)	0.0048738		EX_glyc(e)	0.00242848		EX_glyc(e)	0.0021237		EX_na1(e)	1.04083e-17		EX_glyc(e)	0.00539147		EX_na1(e)	2.77556e-17		EX_glyc(e)	0.0130969
EX_biomass(e)	0.189191		EX_phe_L(e)	0.0368351		EX_biomass(e)	0.0824376		EX_glyc(e)	0.0021237		EX_pro_L(e)	0.0538647		EX_glyc(e)	0.01544		EX_nh4(e)	0.178426
dreplication	0.189191		EX_biomass(e)	0.0942687		dreplication	0.0824376		EX_biomass(e)	0.0824376		EX_biomass(e)	0.209286		EX_ppa(e)	0.223814		EX_ppa(e)	0.240808
pbiosynthesis	0.189191		dreplication	0.0942687		pbiosynthesis	0.0824376		dreplication	0.0824376		dreplication	0.209286		EX_biomass(e)	0.599347		EX_hxan(e)	0.30756
rtranscription	0.189191		pbiosynthesis	0.0942687		rtranscription	0.0824376		pbiosynthesis	0.0824376		pbiosynthesis	0.209286		dreplication	0.599347		EX_biomass(e)	0.508394
biomass223	0.189191		rtranscription	0.0942687		biomass223	0.0824376		rtranscription	0.0824376		rtranscription	0.209286		pbiosynthesis	0.599347		dreplication	0.508394
EX_ppa(e)	0.292506		biomass223	0.0942687		EX_3mop(e)	0.205452		biomass223	0.0824376		biomass223	0.209286		rtranscription	0.599347		pbiosynthesis	0.508394
EX_hxan(e)	0.374671		EX_glu_L(e)	0.121675		EX_ppa(e)	0.316933		EX_3mop(e)	0.205452		EX_ppa(e)	0.296693		biomass223	0.599347		rtranscription	0.508394
EX_phe_L(e)	0.828709		EX_ppa(e)	0.20343		EX_nh4(e)	0.554018		EX_ppa(e)	0.316933		EX_hxan(e)	0.510909		EX_phe_L(e)	0.710899		biomass223	0.508394
EX_3mop(e)	0.944313		EX_co2(e)	0.859052		EX_gln_L(e)	0.777004		EX_nh4(e)	0.554018		EX_phe_L(e)	0.822937		EX_cys_L(e)	0.956348		EX_phe_L(e)	0.737024
EX_rbflvrd(e)	0.996996		EX_rbflvrd(e)	0.998503		EX_for(e)	0.78682		EX_gln_L(e)	0.777004		EX_rbflvrd(e)	0.996677		EX_rbflvrd(e)	0.990483		EX_cys_L(e)	0.962972
sink_mqn7(c)	1		sink_mqn7(c)	1		EX_phe_L(e)	0.859371		EX_for(e)	0.78682		sink_mqn7(c)	1		sink_mqn7(c)	1		EX_rbflvrd(e)	0.991927
EX_nh4(e)	3.89356		EX_for(e)	1.62107		EX_rbflvrd(e)	0.998691		EX_phe_L(e)	0.859371		EX_nh4(e)	4.16366		EX_gln_L(e)	1.38241		sink_mqn7(c)	1
EX_gln_L(e)	6.0083		EX_ac(e)	1.73453		sink_mqn7(c)	1		EX_rbflvrd(e)	0.998691		EX_gln_L(e)	4.62811		EX_hxan(e)	1.41926		EX_ac(e)	2.00817
EX_ac(e)	8.13689		EX_nh4(e)	1.90375		EX_ac(e)	1.15868		sink_mqn7(c)	1		EX_ac(e)	8.85661		EX_nh4(e)	5.7668		EX_but(e)	10.3413
EX_h2o(e)	8.55879		EX_h2o(e)	5.88478		EX_co2(e)	1.41341		EX_ac(e)	1.15868		EX_h2o(e)	9.66718		EX_ac(e)	6.13631		EX_for(e)	24.4571
EX_for(e)	15.4579					EX_h2o(e)	6.73435		EX_co2(e)	1.41341		EX_for(e)	16.3495		EX_but(e)	11.798		EX_h2o(e)	40.905
									EX_h2o(e)	6.73435					EX_for(e)	38.4922
															EX_h2o(e)	43.3425
Models: Refined
Medium: ABB
EX_hxan(e)	0.266602		EX_hxan(e)	0.287247		EX_gly(e)	0.0944222		EX_phe_L(e)	0.197574		EX_gly(e)	0.197975		EX_gly(e)	0.106473		EX_phe_L(e)	0.128868
EX_phe_L(e)	0.513521		EX_phe_L(e)	0.458109		EX_hxan(e)	0.291236		EX_nh4(e)	0.278835		EX_hxan(e)	0.311644		EX_hxan(e)	0.293611		biomass_FP	0.216553
EX_glu_L(e)	0.671018		EX_fe2(e)	0.723295		EX_phe_L(e)	0.447403		biomass_FP	0.332009		EX_phe_L(e)	0.392627		EX_phe_L(e)	0.441028		EX_hxan(e)	0.409916
EX_fe2(e)	0.722248		biomass_FP	0.769819		EX_dhor_S(e)	0.718974		EX_hxan(e)	0.384317		biomass_FP	0.65978		EX_fe2(e)	0.723618		EX_nh4(e)	0.587418
biomass_FP	0.862935		EX_rbflvrd(e)	0.991343		EX_ptrc(e)	0.718974		EX_gly(e)	0.566718		EX_fe2(e)	0.724532		biomass_FP	0.741115		EX_gly(e)	0.696606
EX_rbflvrd(e)	0.990296		EX_dhor_S(e)	2.02157		EX_fe2(e)	0.723497		EX_fe2(e)	0.728218		EX_glu_L(e)	0.895813		EX_glu_L(e)	0.866767		EX_fe2(e)	0.729517
EX_dhor_S(e)	2.04222		EX_ptrc(e)	2.02157		biomass_FP	0.751827		EX_dhor_S(e)	0.839996		EX_rbflvrd(e)	0.99258		EX_rbflvrd(e)	0.991666		EX_dhor_S(e)	0.873278
EX_ptrc(e)	2.04222		EX_for(e)	2.2919		EX_rbflvrd(e)	0.991545		EX_ptrc(e)	0.839996		EX_dhor_S(e)	1.99718		EX_h2o(e)	2.00492		EX_ptrc(e)	0.873278
EX_h2o(e)	7.28901		EX_pro_L(e)	2.94148		EX_for(e)	2.81394		EX_rbflvrd(e)	0.996266		EX_ptrc(e)	1.99718		EX_dhor_S(e)	2.01521		EX_rbflvrd(e)	0.997565
EX_but(e)	10.9578		EX_but(e)	4.66979		EX_pro_L(e)	3.86533		DM_NA1	1		EX_but(e)	4.47268		EX_ptrc(e)	2.01521		DM_NA1	1
EX_nh4(e)	14.1637		EX_co2(e)	18.8101		EX_but(e)	5.87595		EX_for(e)	3.24965		EX_ac(e)	6.55993		EX_ac(e)	3.86939		EX_for(e)	3.36947
EX_for(e)	17.7746		EX_h2o(e)	23.5611		EX_co2(e)	20.5047		EX_pro_L(e)	7.60668		EX_nh4(e)	15.0488		EX_but(e)	7.1318		EX_pro_L(e)	5.28498
EX_co2(e)	27.5149		DM_NA1	131.37		EX_h2o(e)	22.8714		EX_but(e)	9.74663		EX_co2(e)	18.1487		EX_nh4(e)	14.8487		EX_but(e)	7.46051
DM_NA1	131.37					DM_NA1	131.37		EX_h2o(e)	18.1253		EX_for(e)	18.1665		EX_for(e)	18.1044		EX_h2o(e)	13.1706
									EX_co2(e)	23.0732		DM_NA1	131.37		EX_co2(e)	21.7228		EX_co2(e)	17.0783
															DM_NA1	131.37
Medium: mMCB
EX_fe2(e)	0.223074		EX_fe2(e)	0.223074		EX_asn_L(e)	0.0463011		EX_3mop(e)	0.0313835		EX_ptrc(e)	0.0155503		EX_fe2(e)	0.223074		EX_dhor_S(e)	0.0700213
EX_rbflvrd(e)	0.962074		EX_ptrc(e)	0.878354		EX_thm(e)	0.109903		EX_cys_L(e)	0.0843159		EX_Lcystin(e)	0.12883		EX_rbflvrd(e)	0.962074		EX_ptrc(e)	0.0714815
EX_plac(e)	2.01987		EX_rbflvrd(e)	0.962074		DM_4HBA	0.115529		EX_thm(e)	0.109903		EX_fe2(e)	0.254321		EX_plac(e)	2.01987		EX_hxan(e)	0.0746259
EX_tyr_L(e)	2.16461		EX_cit(e)	2.30018		EX_fe2(e)	0.249748		DM_4HBA	0.115529		EX_tyr_L(e)	0.381221		EX_tyr_L(e)	2.16461		EX_fe2(e)	0.254831
EX_ptrc(e)	3.14335		EX_co2(e)	3.06699		EX_succ(e)	0.280656		EX_Lcystin(e)	0.127687		biomass_FP	0.593954		EX_ptrc(e)	3.14335		EX_phe_L(e)	0.326452
biomass_FP	3.37252		biomass_FP	3.37252		EX_glu_L(e)	0.336348		EX_fe2(e)	0.249748		EX_glu_L(e)	0.640957		biomass_FP	3.37252		biomass_FP	0.548578
EX_co2(e)	15.1501		EX_plac(e)	4.63724		EX_tyr_L(e)	0.642201		EX_xan(e)	0.925296		EX_urate(e)	0.98445		EX_co2(e)	15.1501		EX_rbflvrd(e)	0.993831
EX_lac_D(e)	15.8609		EX_lac_D(e)	11.0777		EX_rbflvrd(e)	0.988748		EX_ptrc(e)	0.941187		EX_rbflvrd(e)	0.993321		EX_ac(e)	34.3011		DM_NA1	1
EX_ac(e)	34.3011		EX_ac(e)	31.2902		biomass_FP	1.00057		EX_plac(e)	0.973983		EX_h2o(e)	6.39252		EX_h2o(e)	55.0427		EX_pro_L(e)	8.13482
EX_h2o(e)	55.0427		EX_h2o(e)	57.3077		EX_plac(e)	2.4492		EX_rbflvrd(e)	0.988748		EX_nh4(e)	8.36055		EX_for(e)	64.1633		EX_for(e)	9.42168
EX_for(e)	64.1633		EX_for(e)	61.3304		EX_co2(e)	2.68008		DM_NA1	1		EX_co2(e)	15.352		EX_lac_D(e)	285.861		EX_h(e)	13.3661
EX_h(e)	95.9547		EX_h(e)	107.292		EX_ac(e)	9.58492		biomass_FP	1.00057		DM_NA1	1000		EX_h(e)	365.955		EX_but(e)	13.9571
DM_NA1	614.122		DM_NA1	1000		EX_h2o(e)	17.9385		EX_co2(e)	12.4316					DM_NA1	1000		EX_co2(e)	26.0277
						EX_for(e)	18.367		EX_h2o(e)	26.7091								EX_h2o(e)	32.7756
						EX_lac_D(e)	73.0684		EX_h(e)	81.5975
						EX_h(e)	101.352		EX_lac_D(e)	83.1092
						DM_NA1	1000
Medium: YCFA
EX_dhor_S(e)	0.0300979		EX_pro_L(e)	0.00608481		EX_succ(e)	0.0781003		EX_fe2(e)	0.208304		EX_dhor_S(e)	0.0482003		EX_hxan(e)	0.0330429		EX_gly(e)	0.00830844
EX_fe2(e)	0.203989		EX_dhor_S(e)	0.0347395		EX_fe2(e)	0.208304		EX_glu_L(e)	0.59939		EX_ptrc(e)	0.0482003		EX_dhor_S(e)	0.0884675		EX_urea(e)	0.0495902
EX_glu_L(e)	0.22185		EX_glu_L(e)	0.186292		EX_glu_L(e)	0.59939		EX_plac(e)	0.684883		EX_gly(e)	0.0912258		EX_ptrc(e)	0.130503		EX_dhor_S(e)	0.0645418
EX_ptrc(e)	0.276234		EX_phe_L(e)	0.195205		EX_plac(e)	0.684883		biomass_FP	0.862166		EX_hxan(e)	0.115346		EX_fe2(e)	0.211381		EX_hxan(e)	0.0990042
EX_phe_L(e)	0.74141		EX_fe2(e)	0.204577		biomass_FP	0.862166		EX_rbflvrd(e)	0.990304		EX_phe_L(e)	0.129369		EX_phe_L(e)	0.350269		EX_ptrc(e)	0.114132
EX_rbflvrd(e)	0.985989		EX_plac(e)	0.515102		EX_rbflvrd(e)	0.990304		DM_NA1	1		EX_fe2(e)	0.215555		biomass_FP	0.588602		EX_phe_L(e)	0.17323
biomass_FP	1.24589		EX_rbflvrd(e)	0.986577		EX_co2(e)	2.45989		EX_for(e)	24.2757		biomass_FP	0.217396		EX_glu_L(e)	0.815247		EX_fe2(e)	0.214726
EX_for(e)	4.18031		biomass_FP	1.19362		EX_ac(e)	9.20148		EX_co2(e)	27.3816		EX_but(e)	0.844524		EX_rbflvrd(e)	0.993381		biomass_FP	0.2911
EX_nh4(e)	4.67233		EX_urea(e)	1.37174		EX_but(e)	10.9107		EX_but(e)	28.6801		EX_glu_L(e)	0.965671		EX_for(e)	4.72941		EX_glu_L(e)	0.954032
EX_but(e)	36.7654		EX_ptrc(e)	1.63639		EX_h2o(e)	14.8598		EX_h(e)	35.9875		EX_rbflvrd(e)	0.997555		EX_nh4(e)	7.10165		EX_rbflvrd(e)	0.996726
EX_co2(e)	57.7595		EX_but(e)	34.2975		EX_for(e)	38.5021		EX_h2o(e)	39.7034		EX_ac(e)	3.30224		EX_but(e)	13.9472		DM_NA1	1
EX_h2o(e)	63.4385		EX_co2(e)	51.3989		EX_h(e)	57.6005					EX_for(e)	4.94275		EX_h2o(e)	20.0331		EX_but(e)	15.0725
DM_NA1	78.6953		EX_h2o(e)	66.0339		DM_NA1	78.6953					EX_nh4(e)	8.0328		EX_co2(e)	26.781		EX_co2(e)	20.4567
			DM_NA1	78.6953								EX_co2(e)	9.5165		DM_NA1	78.6953		EX_h2o(e)	22.5409
												DM_NA1	78.6953
Medium: YCGD
EX_dhor_S(e)	0.0498175		EX_tyr_L(e)	0.0889329		EX_tyr_L(e)	0.0698927					EX_dhor_S(e)	0.052961		EX_hxan(e)	0.0265607		EX_5oxpro(e)	0.0331474
EX_ptrc(e)	0.0498175		EX_gly(e)	0.10827		EX_Lcystin(e)	0.108694					EX_ptrc(e)	0.052961		EX_dhor_S(e)	0.0858712		EX_urea(e)	0.0405609
EX_5oxpro(e)	0.070712		EX_Lcystin(e)	0.10861		biomass_FP	0.108895					EX_5oxpro(e)	0.0643803		EX_ptrc(e)	0.136985		EX_dhor_S(e)	0.0684673
EX_gly(e)	0.08302		biomass_FP	0.13856		EX_ptrc(e)	0.166656					EX_gly(e)	0.0670699		EX_fe2(e)	0.211052		EX_hxan(e)	0.0950787
EX_hxan(e)	0.113728		EX_5oxpro(e)	0.171055		EX_urea(e)	0.166656					EX_hxan(e)	0.110585		EX_phe_L(e)	0.367668		EX_phe_L(e)	0.183766
EX_phe_L(e)	0.13371		EX_fe2(e)	0.216442		EX_h2o(e)	0.170946					EX_phe_L(e)	0.142147		biomass_FP	0.617838		EX_fe2(e)	0.214527
EX_fe2(e)	0.215473		EX_urate(e)	0.218144		EX_5oxpro(e)	0.171055					EX_fe2(e)	0.215314		EX_rbflvrd(e)	0.993052		biomass_FP	0.308805
biomass_FP	0.22469		EX_xan(e)	0.781856		EX_fe2(e)	0.216775					biomass_FP	0.238868		EX_for(e)	4.55269		EX_rbflvrd(e)	0.996527
EX_glu_L(e)	0.964519		EX_glu_L(e)	0.916241		EX_gly(e)	0.244058					EX_glu_L(e)	0.96228		EX_pro_L(e)	6.40558		DM_NA1	1
EX_rbflvrd(e)	0.997473		EX_ptrc(e)	1.94053		EX_xan(e)	0.532613					EX_rbflvrd(e)	0.997314		EX_nh4(e)	6.76819		EX_ptrc(e)	1.04234
EX_but(e)	1.09475		EX_urea(e)	1.94053		EX_glu_L(e)	0.934174					EX_but(e)	1.65553		EX_but(e)	10.463		EX_h(e)	2.03382
EX_ac(e)	3.0492		EX_plac(e)	2.24503		EX_nh4(e)	2.08682					EX_ac(e)	2.48294		EX_h2o(e)	20.5307		EX_for(e)	2.61502
EX_for(e)	4.93718		EX_nh4(e)	2.74663		EX_plac(e)	2.2504					EX_for(e)	4.92636		EX_co2(e)	30.5004		EX_pro_L(e)	6.30468
EX_nh4(e)	8.08702		EX_co2(e)	4.59369		EX_co2(e)	2.59727					EX_nh4(e)	8.04863		DM_NA1	78.6953		EX_but(e)	9.57641
EX_co2(e)	9.84878		DM_NA1	78.6953		DM_NA1	78.6953					EX_co2(e)	10.569					EX_h2o(e)	20.1158
DM_NA1	78.6953											DM_NA1	78.6953					EX_co2(e)	22.3044

## Sheet: Supplementary Table 7
Supplementary Table 7: Experimental growth rates for monoculture species and bacterial load in media.
Growth rates for ABB, YCAG, YCFA, YCGD and YCGMS were obtained manually. Growth rates are expressed in h -1.
MEDIA	SPECIES	EXPERIMENTAL GROWTH RATE	BACTERIAL LOAD
ABB	Bacteroides thetaiotaomicron	0.636483	OD600 = 0.01
	Bacteroides ovatus	0.433217
	Bacteroides uniformis	0.430927
	Bacteroides vulgatus	0.524348
	Blautia hydrogenotrophica	0.305552
	Faecalibacterium prausnitzii	0.227775
	Clostridium hiranonis	0.428725
	Collinsella aerofaciens	0.417799
	Desulfovibrio piger	0.377242
	Eggerthella lenta	0.295578
	Eubacterium rectale	NA
	Prevotella copri	0.274653
AF	Akkermansia muciniphila	0.36288	OD600 = 0.01 x number of species
	Enterococcus faecalis	2.4011
	Bacteroides sp.	1.25604
	Bifidobacterium animalis lactis	1.73447
	Clostridium clostridioforme	1.33026
	Clostridium innocuum	1.83106
	Flavonifractor plautii	1.12623
	Lactobacillus reuteri	1.28155
mMCB	Blautia hydrogenotrophica	0.427465	2.107-2.108 cell/ml
	Faecalibacterium prausnitzii	0.203912
	Roseburia intestinalis	0.35004
YCAG	Bacteroides caccae	0.290869	3%v/v per strain
	Bifidobacterium longum subsp. longum	0.231049
YCFA	Faecalibacterium prausnitzii	0.265033	OD600 = 1.0 in medium at 1:100
	Bifidobacterium longum infantis	0.104397
YCGD	Faecalibacterium prausnitzii	0.566467	2% of 1 colony in 7.5 ml incubated overnight, in 100 ml
	Roseburia inulinivorans	1.00469
YCGMS	Bacteroides thetaiotaomicron	0.368144	2% of 1 colony in 7.5 ml incubated overnight, in 100 ml
	Bifidobacterium adolescentis	0.819437

## Sheet: Supplementary Table 8
Supplementary Table 8: Description of the GEM used for each species with its structure description and MEMOTE score with species names from the literature used
for experimental data and modelling and their updated names (nomenclature update 12/22).
DATA SETS	MEDIUM	SPECIES	NEW NOMENCLATURE	MODEL	QUALITY	SPECIES NAME	RNXS	METS	MEMOTE SCORE (%)	MEMOTE CONSISTENCY (%)	IN MONO	IN CO
Human1	ABB	Bacteroides ovatus ATCC 8483		Bacteroides_ovatus_ATCC_8483.xml	AGRORA	Bacteroides ovatus	2476	1526	42	96	Y	Y
		Bacteroides thetaiotaomicron ATCC 29148		Bacteroides_thetaiotaomicron_VPI_5482.xml	AGRORA	Bacteroides thetaiotaomicron	2524	1549	42	96	Y	Y
				BT_iAH991.xml	REFINED	Bacteroides thetaiotaomicron	1528	1176	41	94
		Bacteroides uniformis DSM 6597		Bacteroides_uniformis_ATCC_8492.xml	AGRORA	Bacteroides uniformis	2418	1500	39	90	Y	Y
		Bacteroides vulgatus ATCC 8482	Phocaeicola vulgatus	Bacteroides_vulgatus_ATCC_8482.xml	AGRORA	Bacteroides vulgatus	2747	1519	39	89	Y	Y
		Blautia hydrogenotrophica DSM 10507	Ruminococcus hydrogenotrophicus	Blautia_hydrogenotrophica_DSM_10507.xml	AGRORA	Blautia hydrogenotrophica	1637	1290	23	47	Y	Y
		Clostridium hiranonis DSM 13275	Peptacetobacter hiranonis	Clostridium_hiranonis_TO_931_DSM_13275.xml	AGRORA	Clostridium hiranonis	1258	1111	40	91	Y	Y
		Collinsella aerofaciens DSM 3979		Collinsella_aerofaciens_ATCC_25986.xml	AGRORA	Collinsella aerofaciens	920	850	26	52	Y	Y
		Desulfovibiro piger ATCC 29098		Desulfovibrio_piger_ATCC_29098.xml	AGRORA	Desulfovibrio piger	980	890	42	94	Y	Y
		Eggerthella lenta DSM 2243		Eggerthella_lenta_DSM_2243.xml	AGRORA	Eggerthella lenta	1046	961	42	96	N	Y
		Eubacterium rectale ATCC 33656	Agathobacter rectalis	Eubacterium_rectale_ATCC_33656.xml	AGRORA	Eubacterium rectale	1238	1065	26	54	Y	Y
		Faecalibacterium prausnitzii DSM 17677	Faecalibacterium duncaniae	Faecalibacterium_prausnitzii_A2_165.xml	AGRORA	Faecalibacterium prausnitzii	1225	1047	43	96	Y	Y
				iFpraus_v_1_0.xml	REFINED	Faecalibacterium prausnitzii	1030	833	25	55
		Prevotella copri DSM 18205		Prevotella_copri_CB7_DSM_18205.xml	AGRORA	Prevotella copri	1634	1216	39	90	Y	N
Mouse	AF	Acutalibacter muris KB18 (DSM26090)		No match
		Akkermansia muciniphila YL44 (DSM26127)		Akkermansia_muciniphila_ATCC_BAA_835.xml	AGORA-MOUSE	Akkermansia muciniphila	1142	994	40	95	Y	Y
				Yakk_v2.xml	REFINED	Akkermansia muciniphila	745	734	not applicable
		Bacteroides caecimuris I48 (DSM26085)		Bacteroides_sp_1_1_30.xml	AGORA-MOUSE	Bacteroides sp	1089	985	41	96	Y	Y
		Bifidobacterium animalis YL2 (DSM26074)		Bifidobacterium_animalis_lactis_Bl_04_ATCC_SD5219.xml	AGORA-MOUSE	Bifidobacterium animalis lactis	956	868	41	98	Y	Y
		Blautia coccoides YL58 (DSM26115)	Blautia pseudococcoides	No match
		Clostridium innocuum I46 (DSM26113)		Clostridium_innocuum_2959.xml	AGORA-MOUSE	Clostridium innocuum	1286	1103	43	96	Y	Y
		Enterocloster clostridioformis YL32 (DSM26114)	Enterocloster clostridioformis	Clostridium_clostridioforme_CM201.xml	AGORA-MOUSE	Clostridium clostridioforme	1362	1147	41	96	Y	Y
		Enterococcus faecalis KB1 (DSM32036)		Enterococcus_faecalis_OG1RF_ATCC_47077.xml	AGORA-MOUSE	Enterococcus faecalis	1174	1001	43	97	Y	Y
				enterococcus_faecalisV583.xml	REFINED	Enterococcus faecalis	705	604	41	89
		Flavonifractor plautii YL31 (DSM26117)		Flavonifractor_plautii_ATCC_29863.xml	AGORA-MOUSE	Flavonifractor plautii	1207	1105	43	97	Y	Y
		Limosilactobacillus reuteri I49 (DSM32035)	Limosilactobacillus reuteri MM4-1A	Lactobacillus_reuteri_MM4_1A_.xml	AGORA-MOUSE	Lactobacillus reuteri	1095	977	41	96	Y	Y
		Muribaculum intestinale YL27 (DSM28989)		No match
		Turicimonas muris YL45(DSM26109)		No match
Human2	YCAG	Bacteroides caccae ATCC 43185		Bacteroides_caccae_ATCC_43185.xml	AGRORA	Bacteroides caccae	2381	1461	43	99	Y	Y
		Bifidobacterium longum subsp. longum NCC 2705		Bifidobacterium_longum_NCC2705	AGRORA	Bifidobacterium longum					Y	Y
Human3	YCGMS	Bacteroides thetaiotaomicron ATCC 29148		Bacteroides_thetaiotaomicron_VPI_5482.xml	AGRORA	Bacteroides thetaiotaomicron	2524	1549	42	96	Y	Y
				BT_iAH991.xml	REFINED	Bacteroides thetaiotaomicron	1528	1176	41	94
		Bifidobacterium adolescentis L2-32		Bifidobacterium_adolescentis_ATCC_15703.xml	AGRORA	Bifidobacterium adolescentis	1129	991	43	97	Y	Y
Human4	YCFA	Bifidobacterium longum subsp. infantis ATCC 15697		Bifidobacterium_longum_infantis_ATCC_15697.xml	AGRORA	Bifidobacterium longum infantis	1005	889	43	96	Y	N
		Faecalibacterium prausnitzii A2-165 (DSM 17677)	Faecalibacterium duncaniae	Faecalibacterium_prausnitzii_A2_165.xml	AGRORA	Faecalibacterium prausnitzii	1225	1047	43	96	Y	N
				iFpraus_v_1_0.xml	REFINED	Faecalibacterium prausnitzii	1030	833	25	55
Human5_6	mMCB	Blautia hydrogenotrophica S5a33	Ruminococcus hydrogenotrophicus	Blautia_hydrogenotrophica_DSM_10507.xml	AGRORA	Blautia hydrogenotrophica	1637	1290	23	47	Y	Y
		Roseburia intestinalis L1-82		Roseburia_intestinalis_L1_82.xml	AGRORA	Roseburia intestinalis	2095	1422	26	56	Y	Y
		Faecalibacterium prausnitzii A2-165 (DSM 17677T)	Faecalibacterium duncaniae	Faecalibacterium_prausnitzii_A2_165.xml	AGRORA	Faecalibacterium prausnitzii	1225	1047	43	96	Y	Y
				iFpraus_v_1_0.xml	REFINED	Faecalibacterium prausnitzii	1030	833	25	55
Human7	YCGD	Faecalibacterium prausnitzii A2-165	Faecalibacterium duncaniae	Faecalibacterium_prausnitzii_A2_165.xml	AGRORA	Faecalibacterium prausnitzii	1225	1047	43	96	Y	Y
				iFpraus_v_1_0.xml	REFINED	Faecalibacterium prausnitzii	1030	833	25	55
		Roseburia inulinivorans A2-194 (DSM 16841)		Roseburia_inulinivorans_DSM_16841.xml	AGRORA	Roseburia inulinivorans	2063	1416	22	45	Y	Y

## Sheet: Supplementary Table 9
Supplementary Table 9: Mouse strains and their matched AGORA metabolic models. The selection was based on the highest ANI score between each mouse strain genome and the AGORA models’ corresponding genomes.
Species name	Species genome	Closest genome	ANI score	Closest AGORA Model
Akkermansia muciniphila	GCF_002201495.1	GCA_000020225.1	98.773	Akkermansia_muciniphila_ATCC_BAA_835.mat
Bacteroides caecimuris	GCF_002221665.1	GCA_000218365.1	92.8787	Bacteroides_sp_1_1_30.mat
Bifidobacterium animalis	GCF_002221565.2	GCA_000022705.1	95.7855	Bifidobacterium_animalis_lactis_Bl_04_ATCC_SD5219.mat
Clostridium innocuum	GCF_002221705.2	GCA_000371425.1	97.3564	Clostridium_innocuum_2959.mat
Enterocloster clostridioformis	GCF_002221545.1	GCA_000371405.1	97.1917	Clostridium_clostridioforme_CM201.mat
Enterococcus faecalis	GCF_002221625.2	GCA_000172575.2	98.8659	Enterococcus_faecalis_OG1RF_ATCC_47077.mat
Flavonifractor plautii	GCF_002221645.1	GCA_000239295.1	97.9065	Flavonifractor_plautii_ATCC_29863.mat
Limosilactobacillus reuteri	GCF_002221655.1	GCA_000159475.2	96.134	Lactobacillus_reuteri_mm4_1a.mat

## Sheet: Supplementary Table 10
Supplementary Table 10: ANI score for alignment of mice species against AGORA model species (only top 5 ANI scores shown). ANI scores below 80% were not considered in this analysis.
Mouse species name	Mouse strain’s genome	AGORA genome	ANI score	# of fragments aligned as orthologous matches	# of mouse species sequence fragments
Akkermansia muciniphila	GCF_002201495.1	GCA_000020225.1	98.773	850	912
Bacteroides caecimuris	GCF_002221665.1	GCA_000218365.1	92.8787	1081	1592
	GCF_002221665.1	GCA_000157095.2	92.7011	989	1592
	GCF_002221665.1	GCA_000162155.1	92.6965	1002	1592
	GCF_002221665.1	GCA_000210075.1	92.6306	1002	1592
	GCF_002221665.1	GCA_000178215.1	92.5896	984	1592
Bifidobacterium animalis	GCF_002221565.2	GCA_000022705.1	95.7855	589	673
	GCF_002221565.2	GCA_000277345.1	95.7768	591	673
	GCF_002221565.2	GCA_000092765.1	95.7711	590	673
	GCF_002221565.2	GCA_000220885.1	95.7563	593	673
	GCF_002221565.2	GCA_000021425.1	95.7556	585	673
Clostridium innocuum	GCF_002221705.2	GCA_000371425.1	97.3564	1210	1489
	GCF_002221705.2	GCA_000165065.1	83.2929	885	1489
Enterocloster clostridioformis	GCF_002221545.1	GCA_000371405.1	97.1917	1397	2378
	GCF_002221545.1	GCA_000154365.1	91.1627	1184	2378
	GCF_002221545.1	GCA_000233455.1	80.728	718	2378
	GCF_002221545.1	GCA_000155435.1	80.5174	707	2378
Enterococcus faecalis	GCF_002221625.2	GCA_000172575.2	98.8659	836	1008
	GCF_002221625.2	GCA_000159275.1	98.6591	846	1008
	GCF_002221625.2	GCA_000148065.1	98.6323	826	1008
	GCF_002221625.2	GCA_000007785.1	98.487	871	1008
	GCF_002221625.2	GCA_000210115.1	98.3637	839	1008
Flavonifractor plautii	GCF_002221645.1	GCA_000239295.1	97.9065	965	1269
	GCF_002221645.1	GCA_000169255.2	81.1654	510	1269
	GCF_002221645.1	GCA_000177015.3	79.3382	295	1269
Limosilactobacillus reuteri	GCF_002221655.1	GCA_000159475.2	96.134	548	686
	GCF_002221655.1	GCA_000160715.1	95.9812	552	686
	GCF_002221655.1	GCA_000159615.1	95.5081	527	686
	GCF_002221655.1	GCA_000159455.2	95.4173	548	686
	GCF_002221655.1	GCA_000159435.1	79.9235	170	686

[truncated: 5 more sheets: Supplementary Table 11, Supplementary Table 12, Supplementary Table 13, Sup Table 3, Sup Table 5]
